# Supplementary material for: Novel and Highly Efficient Carboxylative Cyclization of CO2 to 2-Oxazolidinones Using Nano-SiO2-Supported Ionic Liquid Sustainable Catalysts
Source: Molecules. 2025 Jan 31;30(3):633. doi: 10.3390/molecules30030633 (PMC11820950; doi:10.3390/molecules30030633)
Supplement: Supplementary file 1 [file molecules-30-00633-s001.zip]

Archive with 1 entries (1 files):
- molecules-3422245-supplementary.pdf
